# Supplementary material for: Incidence and outcomes of FGFR inhibitor-associated retinopathy of patients treated with oral erdafitinib across the clinical trial program
Source: Oncologist. 2026 May 13;31(7):oyag174. doi: 10.1093/oncolo/oyag174 (PMC13293072; doi:10.1093/oncolo/oyag174)
Supplement: oyag174_Supplementary_Data [file oyag174_supplementary_data.zip]

Archive with 4 entries (4 files):
- 22-May-2026_122541_OHagan_The_Oncologist_SupplementaryMaterial_17APR2026.docx
- 22-May-2026_101752_OHagan_The_Oncologist_SupplementaryMaterial_17APR2026.docx
- 23-May-2026_101100_OHagan_The_Oncologist_SupplementaryMaterial_17APR2026.docx
- OHagan_The_Oncologist_SupplementaryMaterial_17APR2026.docx
